# Supplementary material for: Genome-Wide Analysis Reveals the Roles of FAR1/FHY3 Genes in Fragaria × ananassa Under Abiotic/Biotic Stresses and Highlights Their Potential Functions in Anthocyanin Biosynthesis During Fruit Development
Source: Int J Mol Sci. 2026 Jun 17;27(12):5479. doi: 10.3390/ijms27125479 (PMC13299393; doi:10.3390/ijms27125479)
Supplement: Supplementary file 1 [file ijms-27-05479-s001.zip]

Archive with 2 entries (2 files):
- Supplementary Figures20260606.docx
- Supplementary Tables20260606.xlsx
